# Supplementary material for: 2,5-Dimethyl­anilinium chloride monohydrate
Source: Acta Crystallogr Sect E Struct Rep Online. 2008 Dec 10;65(Pt 1):o83. doi: 10.1107/S1600536808041287 (PMC2967991; doi:10.1107/S1600536808041287)
Supplement: Supplementary file 1 [file e-65-00o83-sup1.cif]

##############################################################################
###                                                                        ###
###        Electronic paper (Acta Crystallographica Section E)             ###
###                                                                        ###
##############################################################################
#                                                                            #
# This CIF contains the data in a paper accepted for publication in Acta     #
# Crystallographica Section E. It conforms to the requirements of Notes      #
# for Authors for Section E, and has been peer reviewed under the auspices   #
# of the IUCr Commission on Journals.                                        #
#                                                                            #
# Full details of the Crystallographic Information File format               #
# are given in the paper "The Crystallographic Information File (CIF):       #
# a New Standard Archive File for Crystallography" by S. R. Hall, F. H.      #
# Allen and I. D. Brown [Acta Cryst. (1991), A47, 655-685].                  #
#                                                                            #
# The current version of the core CIF dictionary is obtainable from          #
# ftp://ftp.iucr.org/pub/cif_core.dic. The current version number is 2.4.    #
#                                                                            #
# Software is freely available for graphical display of the structure(s) in  #
# this CIF.  For information consult the CIF home page http://www.iucr.org/  #
# cif/home.html                                                              #
#                                                                            #
# This file may be used for bona fide research purposes within the           #
# scientific community so long as proper attribution is given to the journal # 
# article from which it was obtained.                                        #
#                                                                            #
##############################################################################
                                             
data_I
_audit_creation_method     SHELXL-97
_chemical_name_systematic
;
2,5-Dimethylanilinium chloride monohydrate
;
_chemical_name_common
;
2,5-xylidinium chloride monohydrate
;
_chemical_formula_moiety     'C8 H12 N +, Cl -, H2 O'
_chemical_formula_sum     'C8 H14 Cl N O'
_chemical_formula_iupac     'C8 H12 N +, Cl -, H2 O'
_chemical_formula_weight     175.65
_chemical_melting_point     ?
_symmetry_cell_setting     monoclinic
_symmetry_space_group_name_H-M     'P 21'
_symmetry_space_group_name_Hall     'P 2yb'
loop_
    _symmetry_equiv_pos_as_xyz
    'x, y, z'
    '-x, y+1/2, -z'
_cell_length_a     7.515(4)
_cell_length_b     7.441(3)
_cell_length_c     9.019(2)
_cell_angle_alpha     90.00
_cell_angle_beta     102.87(3)
_cell_angle_gamma     90.00
_cell_volume     491.7(4)
_cell_formula_units_Z     2
_cell_measurement_reflns_used     25
_cell_measurement_theta_min     9.02
_cell_measurement_theta_max     10.81
_cell_measurement_temperature     293(2)
_exptl_crystal_description     plate
_exptl_crystal_colour     colourless
_exptl_crystal_size_max     0.50
_exptl_crystal_size_mid     0.30
_exptl_crystal_size_min     0.20
_exptl_crystal_density_diffrn     1.187
_exptl_crystal_density_meas     ?
_exptl_crystal_density_method     'not measured'
_exptl_crystal_F_000     188
_exptl_absorpt_coefficient_mu     0.338
_exptl_absorpt_correction_type     none
_exptl_absorpt_process_details     ?
_exptl_absorpt_correction_T_min     ?
_exptl_absorpt_correction_T_max     ?
_exptl_special_details
;
;
_diffrn_ambient_temperature     293
_diffrn_radiation_type     Mok\a
_diffrn_radiation_wavelength     0.71073
_diffrn_radiation_monochromator     graphite
_diffrn_measurement_device_type     'Enraf--Nonius TurboCAD-4'
_diffrn_measurement_device     '\k-geometry diffractometer'
_diffrn_measurement_method     'non-profiled omega scans'
_diffrn_reflns_number     2058
_diffrn_reflns_av_R_equivalents     0.0246
_diffrn_reflns_av_sigmaI/netI     0.0267
_diffrn_reflns_theta_min     2.32
_diffrn_reflns_theta_max     27.96
_diffrn_reflns_theta_full     27.96
_diffrn_measured_fraction_theta_max     1.000
_diffrn_measured_fraction_theta_full     1.000
_diffrn_reflns_limit_h_min     -9
_diffrn_reflns_limit_h_max     9
_diffrn_reflns_limit_k_min     0
_diffrn_reflns_limit_k_max     9
_diffrn_reflns_limit_l_min     -5
_diffrn_reflns_limit_l_max     11
_diffrn_standards_number     2
_diffrn_standards_interval_time     120
_diffrn_standards_decay_%     5
loop_
    _diffrn_standard_refln_index_h
    _diffrn_standard_refln_index_k
    _diffrn_standard_refln_index_l
    1 -5 -3
    1 5 -3
_refine_special_details
;
Refinement of <i>F</i>^2^ against ALL reflections. The weighted <i>R</i>-factor
<i>wR</i> and goodness of fit <i>S</i> are based on <i>F</i>^2^, conventional
<i>R</i>-factors <i>R</i> are based on <i>F</i>, with <i>F</i> set to zero for
negative <i>F</i>^2^. The threshold expression of <i>F</i>^2^ >
\s(<i>F</i>^2^) is used only for calculating <i>R</i>-factors(gt) <i>etc</i>.
and is not relevant to the choice of reflections for refinement.
<i>R</i>-factors based on <i>F</i>^2^ are statistically about twice as large
as those based on <i>F</i>, and <i>R</i>- factors based on ALL data will be
even larger.
;
_reflns_number_total     1260
_reflns_number_gt     1166
_reflns_threshold_expression     I>2\s(I)
_refine_ls_structure_factor_coef     Fsqd
_refine_ls_matrix_type     full
_refine_ls_R_factor_all     0.0328
_refine_ls_R_factor_gt     0.0281
_refine_ls_wR_factor_gt     0.0781
_refine_ls_wR_factor_ref     0.0814
_refine_ls_goodness_of_fit_ref     1.099
_refine_ls_restrained_S_all     1.098
_refine_ls_number_reflns     1260
_refine_ls_number_parameters     111
_refine_ls_number_restraints     1
_refine_ls_hydrogen_treatment     mixed
_refine_ls_weighting_scheme     calc
_refine_ls_weighting_details
         'calc w=1/[\s^2^(Fo^2^)+(0.0515P)^2^+0.0061P] where P=(Fo^2^+2Fc^2^)/3'
_atom_sites_solution_hydrogens     'difmap and geom'
_atom_sites_solution_primary     direct
_atom_sites_solution_secondary     difmap
_refine_ls_shift/su_max     0.000
_refine_ls_shift/su_mean     0.000
_refine_diff_density_max     0.201
_refine_diff_density_min     -0.135
_refine_ls_extinction_method     none
_refine_ls_extinction_coef     ?
_refine_ls_abs_structure_details     'Flack (1983), unique data only'
_refine_ls_abs_structure_Flack     0.17(9)
loop_
    _atom_type_symbol
    _atom_type_description
    _atom_type_scat_dispersion_real
    _atom_type_scat_dispersion_imag
    _atom_type_scat_source
    'C' 'C' 0.0033 0.0016
                         'International Tables Vol C Tables 4.2.6.8 and 6.1.1.4'
    'H' 'H' 0.0000 0.0000
                         'International Tables Vol C Tables 4.2.6.8 and 6.1.1.4'
    'Cl' 'Cl' 0.1484 0.1585
                         'International Tables Vol C Tables 4.2.6.8 and 6.1.1.4'
    'N' 'N' 0.0061 0.0033
                         'International Tables Vol C Tables 4.2.6.8 and 6.1.1.4'
    'O' 'O' 0.0106 0.0060
                         'International Tables Vol C Tables 4.2.6.8 and 6.1.1.4'
_computing_data_collection     'CAD-4 Express (Enraf--Nonius, 1994)'
_computing_cell_refinement     'CAD-4 Express (Enraf--Nonius, 1994)'
_computing_data_reduction     'XCAD4 (Harms & Wocadlo, 1995)'
_computing_structure_solution     'SHELXS97 (Sheldrick, 2008)'
_computing_structure_refinement     'SHELXL97 (Sheldrick, 2008)'
_computing_molecular_graphics     'Ortep-3 (Farrugia, 1997)'
_computing_publication_material
                                   'WinGX publication routines (Farrugia, 1999)'
loop_
    _atom_site_type_symbol
    _atom_site_label
    _atom_site_fract_x
    _atom_site_fract_y
    _atom_site_fract_z
    _atom_site_U_iso_or_equiv
    _atom_site_adp_type
    _atom_site_calc_flag
    _atom_site_refinement_flags
    _atom_site_occupancy
    _atom_site_disorder_assembly
    _atom_site_disorder_group
    H H30 0.343(5) 0.410(6) 0.541(3) 0.068(9) Uiso d . 1 . .
    H H31 0.467(5) 0.287(7) 0.548(4) 0.101(13) Uiso d . 1 . .
    Cl Cl1 0.77059(6) 0.20498(11) 0.51544(5) 0.05039(16) Uani d . 1 . .
    C C1 0.7901(2) 0.5395(3) 1.1684(2) 0.0384(4) Uani d . 1 . .
    N N1 0.8345(2) 0.5589(3) 1.33479(17) 0.0417(4) Uani d . 1 . .
    H H1A 0.7624 0.6418 1.3617 0.062 Uiso calc R 1 . .
    H H1B 0.9505 0.5923 1.3660 0.062 Uiso calc R 1 . .
    H H1C 0.8174 0.4543 1.3774 0.062 Uiso calc R 1 . .
    C C6 0.9259(3) 0.5724(3) 1.0904(2) 0.0431(4) Uani d . 1 . .
    H H6 1.0405 0.6101 1.1431 0.052 Uiso calc R 1 . .
    C C2 0.6147(2) 0.4859(3) 1.0962(2) 0.0427(4) Uani d . 1 . .
    C C5 0.8914(3) 0.5491(3) 0.9335(3) 0.0487(5) Uani d . 1 . .
    C C3 0.5844(3) 0.4628(4) 0.9399(2) 0.0541(5) Uani d . 1 . .
    H H3 0.4698 0.4248 0.8873 0.065 Uiso calc R 1 . .
    C C7 0.4674(3) 0.4531(4) 1.1817(3) 0.0560(6) Uani d . 1 . .
    H H7A 0.5086 0.3654 1.2599 0.084 Uiso calc R 1 . .
    H H7B 0.3597 0.4097 1.1128 0.084 Uiso calc R 1 . .
    H H7C 0.4399 0.5634 1.2271 0.084 Uiso calc R 1 . .
    C C4 0.7171(3) 0.4937(4) 0.8597(3) 0.0551(6) Uani d . 1 . .
    H H4 0.6902 0.4773 0.7548 0.066 Uiso calc R 1 . .
    O O1 0.3659(3) 0.3043(4) 0.5526(3) 0.0783(6) Uani d . 1 . .
    C C8 1.0363(4) 0.5817(4) 0.8458(3) 0.0682(7) Uani d . 1 . .
    H H8A 1.1339 0.6502 0.9071 0.102 Uiso calc R 1 . .
    H H8B 0.9850 0.6472 0.7546 0.102 Uiso calc R 1 . .
    H H8C 1.0828 0.4687 0.8197 0.102 Uiso calc R 1 . .
loop_
    _atom_site_aniso_label
    _atom_site_aniso_U_11
    _atom_site_aniso_U_22
    _atom_site_aniso_U_33
    _atom_site_aniso_U_12
    _atom_site_aniso_U_13
    _atom_site_aniso_U_23
    Cl1 0.0441(2) 0.0462(2) 0.0622(3) 0.0054(3) 0.01468(18) 0.0086(3)
    C1 0.0394(9) 0.0301(8) 0.0461(9) -0.0005(7) 0.0105(7) -0.0040(7)
    N1 0.0388(7) 0.0414(8) 0.0458(8) -0.0036(7) 0.0115(6) -0.0009(7)
    C6 0.0421(9) 0.0341(9) 0.0555(11) -0.0039(8) 0.0157(8) -0.0023(9)
    C2 0.0378(8) 0.0371(9) 0.0541(11) -0.0006(8) 0.0120(8) -0.0042(9)
    C5 0.0574(11) 0.0372(9) 0.0567(11) -0.0024(9) 0.0237(9) -0.0033(10)
    C3 0.0486(11) 0.0568(14) 0.0545(12) -0.0063(11) 0.0064(9) -0.0123(11)
    C7 0.0400(10) 0.0655(16) 0.0649(14) -0.0104(11) 0.0169(9) -0.0068(12)
    C4 0.0658(13) 0.0554(13) 0.0450(11) -0.0011(12) 0.0143(9) -0.0082(10)
    O1 0.0586(11) 0.0618(13) 0.1229(18) 0.0097(10) 0.0381(11) 0.0362(12)
    C8 0.0852(18) 0.0626(17) 0.0694(15) -0.0123(15) 0.0439(14) -0.0039(14)
_geom_special_details
;
All e.s.d.'s (except the e.s.d. in the dihedral angle between two l.s. planes)
are estimated using the full covariance matrix. The cell e.s.d.'s are taken
into account individually in the estimation of e.s.d.'s in distances, angles
and torsion angles; correlations between e.s.d.'s in cell parameters are only
used when they are defined by crystal symmetry. An approximate (isotropic)
treatment of cell e.s.d.'s is used for estimating e.s.d.'s involving l.s.
planes.
;
loop_
    _geom_bond_atom_site_label_1
    _geom_bond_atom_site_label_2
    _geom_bond_site_symmetry_2
    _geom_bond_distance
    _geom_bond_publ_flag
    C1 C6 . 1.383(3) ?
    C1 C2 . 1.393(3) ?
    C1 N1 . 1.470(2) ?
    N1 H1A . 0.8900 ?
    N1 H1B . 0.8900 ?
    N1 H1C . 0.8900 ?
    C6 C5 . 1.391(3) ?
    C6 H6 . 0.9300 ?
    C2 C3 . 1.388(3) ?
    C2 C7 . 1.503(3) ?
    C5 C4 . 1.393(3) ?
    C5 C8 . 1.501(3) ?
    C3 C4 . 1.376(3) ?
    C3 H3 . 0.9300 ?
    C7 H7A . 0.9600 ?
    C7 H7B . 0.9600 ?
    C7 H7C . 0.9600 ?
    C4 H4 . 0.9300 ?
    O1 H30 . 0.80(4) ?
    O1 H31 . 0.78(4) ?
    C8 H8A . 0.9600 ?
    C8 H8B . 0.9600 ?
    C8 H8C . 0.9600 ?
loop_
    _geom_angle_atom_site_label_1
    _geom_angle_atom_site_label_2
    _geom_angle_atom_site_label_3
    _geom_angle_site_symmetry_1
    _geom_angle_site_symmetry_3
    _geom_angle
    _geom_angle_publ_flag
    C6 C1 C2 . . 122.80(19) ?
    C6 C1 N1 . . 118.46(17) ?
    C2 C1 N1 . . 118.73(18) ?
    C1 N1 H1A . . 109.5 ?
    C1 N1 H1B . . 109.5 ?
    H1A N1 H1B . . 109.5 ?
    C1 N1 H1C . . 109.5 ?
    H1A N1 H1C . . 109.5 ?
    H1B N1 H1C . . 109.5 ?
    C1 C6 C5 . . 120.3(2) ?
    C1 C6 H6 . . 119.9 ?
    C5 C6 H6 . . 119.9 ?
    C3 C2 C1 . . 115.72(19) ?
    C3 C2 C7 . . 121.90(19) ?
    C1 C2 C7 . . 122.38(19) ?
    C6 C5 C4 . . 117.7(2) ?
    C6 C5 C8 . . 121.6(2) ?
    C4 C5 C8 . . 120.7(2) ?
    C4 C3 C2 . . 122.7(2) ?
    C4 C3 H3 . . 118.7 ?
    C2 C3 H3 . . 118.7 ?
    C2 C7 H7A . . 109.5 ?
    C2 C7 H7B . . 109.5 ?
    H7A C7 H7B . . 109.5 ?
    C2 C7 H7C . . 109.5 ?
    H7A C7 H7C . . 109.5 ?
    H7B C7 H7C . . 109.5 ?
    C3 C4 C5 . . 120.8(2) ?
    C3 C4 H4 . . 119.6 ?
    C5 C4 H4 . . 119.6 ?
    H30 O1 H31 . . 110(4) ?
    C5 C8 H8A . . 109.5 ?
    C5 C8 H8B . . 109.5 ?
    H8A C8 H8B . . 109.5 ?
    C5 C8 H8C . . 109.5 ?
    H8A C8 H8C . . 109.5 ?
    H8B C8 H8C . . 109.5 ?
loop_
    _geom_torsion_atom_site_label_1
    _geom_torsion_atom_site_label_2
    _geom_torsion_atom_site_label_3
    _geom_torsion_atom_site_label_4
    _geom_torsion_site_symmetry_1
    _geom_torsion_site_symmetry_2
    _geom_torsion_site_symmetry_3
    _geom_torsion_site_symmetry_4
    _geom_torsion
    _geom_torsion_publ_flag
    C2 C1 C6 C5 . . . . -1.2(3) ?
    N1 C1 C6 C5 . . . . 177.61(19) ?
    C6 C1 C2 C3 . . . . 1.5(3) ?
    N1 C1 C2 C3 . . . . -177.3(2) ?
    C6 C1 C2 C7 . . . . -179.1(2) ?
    N1 C1 C2 C7 . . . . 2.1(3) ?
    C1 C6 C5 C4 . . . . 0.5(3) ?
    C1 C6 C5 C8 . . . . -179.4(2) ?
    C1 C2 C3 C4 . . . . -1.2(4) ?
    C7 C2 C3 C4 . . . . 179.4(3) ?
    C2 C3 C4 C5 . . . . 0.6(4) ?
    C6 C5 C4 C3 . . . . -0.2(4) ?
    C8 C5 C4 C3 . . . . 179.7(3) ?
loop_
    _geom_hbond_atom_site_label_D
    _geom_hbond_atom_site_label_H
    _geom_hbond_atom_site_label_A
    _geom_hbond_site_symmetry_A
    _geom_hbond_distance_DH
    _geom_hbond_distance_HA
    _geom_hbond_distance_DA
    _geom_hbond_angle_DHA
    _geom_hbond_publ_flag
    O1 H30 Cl1 2_656 0.81(4) 2.37(4) 3.168(3) 171(4) yes
    O1 H31 Cl1 . 0.78(4) 2.44(4) 3.219(3) 174(5) yes
    N1 H1A O1 2_657 0.89 1.82 2.705(4) 171 yes
    N1 H1B Cl1 2_757 0.89 2.29 3.167(2) 169 yes
    N1 H1C Cl1 1_556 0.89 2.30 3.189(3) 173 yes
data_global
_journal_date_recd_electronic     2008-12-04
_journal_date_accepted     2008-12-06
_journal_name_full     'Acta Crystallographica, Section E'
_journal_year     2009
_journal_volume     65
_journal_issue      1
_journal_page_first     o83
_journal_page_last     o83
_journal_paper_category     QO
_journal_coeditor_code     HB2876
_publ_contact_author_name     'Wajda Smirani'
_publ_contact_author_address
;
Laboratoire de chimie des Mat\'eriaux
Facult\'e des Sciences de Bizerte
7021 Zarzouna Bizerte Tunisie
;
_publ_contact_author_email     'wajda_sta@yahoo.fr'
_publ_contact_author_fax     '216 72 590 566'
_publ_contact_author_phone     '216 72 591 906'
_publ_section_title
;
2,5-Dimethylanilinium chloride monohydrate
;
loop_
    _publ_author_name
    _publ_author_footnote
    _publ_author_address
    'Smirani, Wajda' .
;
Laboratoire de Chimie des Mat\'eriaux
Facult\'e des Sciences de Bizerte
7021 Zarzouna, Bizerte, Tunisia
;
    'Rzaigui, Mohamed' .
;
Laboratoire de Chimie des Mat\'eriaux
Facult\'e des Sciences de Bizerte
7021 Zarzouna, Bizerte, Tunisia
;
