# Supplementary material for: 2,5-Dimethyl­anilinium chloride monohydrate
Source: Acta Crystallogr Sect E Struct Rep Online. 2008 Dec 10;65(Pt 1):o83. doi: 10.1107/S1600536808041287 (PMC2967991; doi:10.1107/S1600536808041287)
Supplement: Supplementary file 2 [file e-65-00o83-Isup2.hkl]

#
# h,k,l, Fc-squared, Fo-squared, sigma(Fo-squared) and status flag
#
data_I
_shelx_title ' cad4 in P 21'
_shelx_refln_list_code          4
_shelx_F_calc_maximum       64.77
_exptl_crystal_F_000       188.00
_reflns_d_resolution_high  0.7580
 
loop_
 _symmetry_equiv_pos_as_xyz
 'x, y, z'
 '-x, y+1/2, -z'
 
_cell_length_a     7.5147
_cell_length_b     7.4412
_cell_length_c     9.0186
_cell_angle_alpha  90.000
_cell_angle_beta  102.874
_cell_angle_gamma  90.000
 
_shelx_F_squared_multiplier     1.000
 
loop_
 _refln_index_h
 _refln_index_k
 _refln_index_l
 _refln_F_squared_calc
 _refln_F_squared_meas
 _refln_F_squared_sigma
 _refln_observed_status
   1   0   0        0.49        0.67      0.08 o
   2   0   0      239.50      264.28      1.87 o
   3   0   0       65.37       64.50      0.92 o
   4   0   0       18.89       16.44      0.32 o
   5   0   0      135.71      133.31      0.98 o
   6   0   0       65.75       61.06      1.11 o
   7   0   0       61.84       59.99      1.65 o
   8   0   0        5.22        4.32      0.39 o
   9   0   0        2.54        2.23      0.42 o
   1   1   0     1300.85     1285.91     15.67 o
   2   1   0      233.02      249.57      8.36 o
   3   1   0      566.80      581.23     27.64 o
   4   1   0       58.47       53.74      1.66 o
   5   1   0      189.10      193.22      3.96 o
   6   1   0       22.16       22.19      0.50 o
   7   1   0       23.60       22.13      0.58 o
   8   1   0       15.63       15.82      0.61 o
   9   1   0       13.57       14.65      0.84 o
   0   2   0     2020.17     2136.45      4.44 o
   1   2   0     1761.25     1850.13     41.75 o
   2   2   0      506.07      536.03     22.24 o
   3   2   0       79.87       88.16      4.08 o
   4   2   0      178.81      176.21      7.03 o
   5   2   0       28.11       27.55      0.96 o
   6   2   0       17.67       19.78      0.50 o
   7   2   0       35.33       34.89      1.02 o
   8   2   0       11.19       12.16      0.55 o
   9   2   0       15.57       15.99      1.31 o
   1   3   0     2173.68     2328.92     54.27 o
   2   3   0      498.82      546.83     21.39 o
   3   3   0      109.76      103.70      4.32 o
   4   3   0       79.17       80.18      4.51 o
   5   3   0       33.13       31.02      1.31 o
   6   3   0       58.20       55.84      2.37 o
   7   3   0       33.78       32.54      1.77 o
   8   3   0       25.47       25.31      1.27 o
   9   3   0        0.04       -0.53      0.53 o
   0   4   0      397.00      481.61      3.11 o
   1   4   0      288.33      322.30      9.32 o
   2   4   0      206.89      199.43      7.39 o
   3   4   0       16.83       17.16      1.20 o
   4   4   0      167.99      174.14     10.58 o
   5   4   0       30.87       29.31      1.76 o
   6   4   0       35.78       35.32      0.88 o
   7   4   0        2.97        2.56      0.37 o
   8   4   0        7.88        8.62      0.53 o
   1   5   0      110.36      113.12      2.00 o
   2   5   0      130.26      146.95      5.62 o
   3   5   0       49.11       48.63      2.05 o
   4   5   0       11.20       11.44      1.41 o
   5   5   0       12.65       12.52      0.47 o
   6   5   0       18.86       18.91      0.63 o
   7   5   0        8.36        8.02      0.99 o
   8   5   0       17.72       17.82      2.06 o
   0   6   0       83.73       89.31      1.27 o
   1   6   0      170.88      187.89      3.87 o
   2   6   0      154.59      155.72      3.89 o
   3   6   0       71.89       67.93      2.35 o
   4   6   0       35.19       34.41      0.72 o
   5   6   0        7.97        8.29      1.18 o
   6   6   0        9.61        9.77      0.50 o
   7   6   0       12.73       14.10      0.88 o
   1   7   0       40.49       39.99      1.24 o
   2   7   0       35.10       33.53      0.76 o
   3   7   0       34.51       34.00      1.96 o
   4   7   0        3.68        3.10      0.57 o
   5   7   0       12.91       13.82      0.70 o
   6   7   0        7.60        6.68      0.51 o
   0   8   0       84.47       84.08      1.57 o
   1   8   0       10.16        9.46      0.48 o
   2   8   0        3.34        4.00      0.39 o
   3   8   0        8.66        7.77      0.68 o
   4   8   0        5.46        5.58      0.46 o
   5   8   0        3.56        3.05      0.45 o
   1   9   0       17.29       16.55      1.18 o
   2   9   0       20.19       19.18      0.67 o
   3   9   0       17.89       16.12      0.69 o
  -9   0   1        5.77        5.76      0.54 o
  -8   0   1       24.97       25.83      0.68 o
  -7   0   1       25.77       25.22      0.64 o
  -6   0   1      104.33      102.48      2.07 o
  -5   0   1       20.51       18.80      0.39 o
  -4   0   1       99.90      106.05      2.26 o
  -3   0   1        2.25        2.71      0.15 o
  -2   0   1      539.62      570.84      8.10 o
  -1   0   1       85.09       79.45      0.47 o
   0   0   1       78.43       65.75      0.50 o
   1   0   1      310.00      276.91      3.53 o
   2   0   1     2805.83     2743.38     35.34 o
   3   0   1      104.36       98.45      0.82 o
   4   0   1      166.57      185.31      1.93 o
   5   0   1      194.65      186.25      3.52 o
   6   0   1       43.02       42.70      0.94 o
   7   0   1       31.39       32.54      1.23 o
   8   0   1        3.57        3.27      0.39 o
   9   0   1       13.72       14.26      0.63 o
  -9   1   1        3.76        3.79      0.43 o
  -8   1   1       36.65       36.37      0.77 o
  -7   1   1      130.87      134.64      3.07 o
  -6   1   1       43.83       41.31      1.07 o
  -5   1   1      317.04      305.17     10.48 o
  -4   1   1       88.49       92.98      3.42 o
  -3   1   1      707.60      700.73     25.06 o
  -2   1   1      249.93      250.46     11.76 o
  -1   1   1      841.00      879.47      1.75 o
   0   1   1      325.60      317.94      2.38 o
   1   1   1     1442.12     1548.43      2.50 o
   2   1   1      779.97      822.02     29.06 o
   3   1   1      742.01      753.34     28.08 o
   4   1   1       23.08       23.27      0.39 o
   5   1   1       88.42       81.00      2.12 o
   6   1   1       16.77       16.08      1.33 o
   7   1   1       15.63       16.67      0.52 o
   8   1   1       18.46       19.23      0.64 o
   9   1   1        0.92        1.05      0.68 o
  -9   2   1       12.33       13.35      0.61 o
  -8   2   1        8.98        8.98      0.66 o
  -7   2   1       54.83       50.61      2.11 o
  -6   2   1      273.94      274.11     12.26 o
  -5   2   1      135.30      137.70      4.05 o
  -4   2   1      124.39      125.27      6.06 o
  -3   2   1       80.69       86.56      2.96 o
  -2   2   1      757.16      789.41     20.55 o
  -1   2   1      225.31      240.25      5.58 o
   0   2   1     4195.80     4150.39    118.10 o
   1   2   1      317.03      339.72     10.97 o
   2   2   1      446.42      471.61     11.85 o
   3   2   1       81.40       84.10      3.86 o
   4   2   1      111.46      117.59      3.30 o
   5   2   1       28.69       26.79      1.06 o
   6   2   1       11.87       13.18      1.00 o
   7   2   1       36.56       34.81      1.77 o
   8   2   1        7.99        7.79      0.50 o
   9   2   1        3.59        3.73      0.45 o
  -9   3   1       10.61       11.12      0.79 o
  -8   3   1       19.65       20.48      1.67 o
  -7   3   1        3.89        4.11      0.57 o
  -6   3   1       23.16       23.35      0.55 o
  -5   3   1       10.36        9.52      0.53 o
  -4   3   1       31.84       29.09      1.66 o
  -3   3   1      121.59      119.48      4.19 o
  -2   3   1       65.72       68.90      2.54 o
  -1   3   1      130.88      141.13      3.02 o
   0   3   1       49.63       55.99      0.74 o
   1   3   1      223.64      214.78      5.94 o
   2   3   1       65.01       82.25      2.60 o
   3   3   1      426.38      470.89     25.50 o
   4   3   1      136.02      138.01      8.02 o
   5   3   1       81.80       78.71      3.67 o
   6   3   1       42.63       44.71      1.25 o
   7   3   1        6.03        6.24      0.40 o
   8   3   1       10.78       10.42      0.94 o
  -8   4   1        2.40        2.52      0.42 o
  -7   4   1       68.99       69.78      4.77 o
  -6   4   1       89.95       92.58      4.40 o
  -5   4   1        7.03        7.61      0.55 o
  -4   4   1      223.31      222.26      9.83 o
  -3   4   1       49.78       46.85      2.29 o
  -2   4   1      212.66      221.60      6.07 o
  -1   4   1       57.49       67.19      0.61 o
   0   4   1      101.57      111.85      0.77 o
   1   4   1      784.79      828.31     15.54 o
   2   4   1       73.68       67.93      3.34 o
   3   4   1       24.77       27.92      1.71 o
   4   4   1       88.52       86.08      5.18 o
   5   4   1       15.41       15.78      1.43 o
   6   4   1       22.73       23.50      0.74 o
   7   4   1        9.51        8.79      0.49 o
   8   4   1        0.12        0.73      0.44 o
  -8   5   1       22.50       21.41      0.73 o
  -7   5   1       16.63       16.81      1.04 o
  -6   5   1       31.95       31.99      0.71 o
  -5   5   1       67.39       67.32      3.12 o
  -4   5   1       15.11       15.26      1.21 o
  -3   5   1       68.25       69.89      2.08 o
  -2   5   1        9.57       10.82      0.35 o
  -1   5   1      395.22      405.79      2.37 o
   0   5   1       16.20       15.61      0.38 o
   1   5   1      288.85      312.66      9.02 o
   2   5   1      145.11      166.86      5.32 o
   3   5   1       44.22       45.45      4.53 o
   4   5   1       28.03       30.43      2.69 o
   5   5   1        1.61        3.04      0.48 o
   6   5   1       28.10       27.22      1.68 o
   7   5   1        5.94        6.04      0.46 o
   8   5   1        6.65        6.46      1.28 o
  -7   6   1        8.04        8.55      1.86 o
  -6   6   1        9.61       10.39      0.51 o
  -5   6   1       44.19       42.09      0.80 o
  -4   6   1       15.78       16.04      0.51 o
  -3   6   1       16.74       17.38      0.71 o
  -2   6   1       24.80       25.61      0.54 o
  -1   6   1        2.31        2.53      0.28 o
   0   6   1       52.57       50.83      0.92 o
   1   6   1       44.70       48.61      1.35 o
   2   6   1       92.90       97.21      2.53 o
   3   6   1        9.75        9.16      0.67 o
   4   6   1       77.19       77.65      5.43 o
   5   6   1       12.78       11.76      0.87 o
   6   6   1       10.12       10.11      1.19 o
   7   6   1        5.68        6.22      1.31 o
  -6   7   1        7.43        7.31      0.50 o
  -5   7   1       27.57       28.56      1.97 o
  -4   7   1        0.92        0.52      0.38 o
  -3   7   1       45.65       46.11      0.97 o
  -2   7   1        4.28        3.83      0.35 o
  -1   7   1       56.39       56.80      0.83 o
   0   7   1       12.10       11.56      0.45 o
   1   7   1       27.39       26.81      0.62 o
   2   7   1       65.40       65.40      1.50 o
   3   7   1        9.99        9.92      0.61 o
   4   7   1        3.97        4.29      0.39 o
   5   7   1       12.92       13.60      0.73 o
   6   7   1        4.08        3.91      0.89 o
  -5   8   1        5.85        4.88      0.47 o
  -4   8   1       30.59       30.72      0.78 o
  -3   8   1        1.24        1.02      0.35 o
  -2   8   1       31.22       32.36      0.73 o
  -1   8   1        0.44        0.56      0.37 o
   0   8   1       12.20       12.29      0.53 o
   1   8   1       31.19       31.68      0.74 o
   2   8   1       55.10       52.98      2.73 o
   3   8   1       22.09       21.29      0.67 o
   4   8   1        2.76        2.63      0.42 o
   5   8   1        8.02        7.38      0.53 o
  -3   9   1        2.67        2.27      0.45 o
  -2   9   1        0.58        0.74      0.37 o
  -1   9   1        6.88        6.21      0.65 o
   0   9   1        1.88        1.51      0.76 o
   1   9   1       14.85       14.08      0.63 o
   2   9   1        2.34        2.05      0.42 o
   3   9   1       12.72       12.39      0.63 o
  -9   0   2       21.24       22.24      0.69 o
  -8   0   2       46.02       42.33      0.82 o
  -7   0   2       22.17       23.03      0.56 o
  -6   0   2      441.28      428.24      6.24 o
  -5   0   2        0.58        0.57      0.18 o
  -4   0   2       41.10       51.96      0.96 o
  -3   0   2       55.86       56.16      0.88 o
  -2   0   2      983.76     1039.30      7.50 o
  -1   0   2       41.20       31.54      0.27 o
   0   0   2     1026.13     1047.21      7.02 o
   1   0   2      214.32      191.30      4.86 o
   2   0   2       78.91       81.85      1.26 o
   3   0   2        0.12        0.37      0.15 o
   4   0   2       10.96        7.19      0.27 o
   5   0   2      113.03      105.69      1.24 o
   6   0   2        2.07        3.64      0.31 o
   7   0   2       47.50       45.18      0.84 o
   8   0   2        0.94        0.17      0.49 o
   9   0   2        2.45        1.89      0.42 o
  -9   1   2        1.45        1.65      0.42 o
  -8   1   2        4.56        4.98      0.40 o
  -7   1   2       64.71       63.08      1.12 o
  -6   1   2       61.97       63.02      1.62 o
  -5   1   2      241.84      232.45      8.45 o
  -4   1   2      181.70      185.98      5.84 o
  -3   1   2     1025.02     1092.66     36.73 o
  -2   1   2       93.77       95.39      1.47 o
  -1   1   2     1011.46      988.68      7.88 o
   0   1   2      434.00      416.69      6.87 o
   1   1   2      412.85      389.20      6.86 o
   2   1   2      254.11      246.08     12.00 o
   3   1   2      509.75      538.14     13.60 o
   4   1   2       83.83       89.25      1.39 o
   5   1   2       43.92       39.91      1.67 o
   6   1   2       10.66       11.46      0.43 o
   7   1   2       25.07       24.67      1.40 o
   8   1   2       15.26       15.49      0.60 o
   9   1   2        0.84        0.25      0.56 o
  -9   2   2       10.80       10.36      0.56 o
  -8   2   2       12.25       11.83      0.53 o
  -7   2   2       61.83       59.53      2.91 o
  -6   2   2      124.34      132.51      2.74 o
  -5   2   2       90.39       87.83      1.69 o
  -4   2   2      357.91      370.27     13.25 o
  -3   2   2      134.22      141.32      7.87 o
  -2   2   2      726.92      735.69     19.90 o
  -1   2   2       79.59       74.14      1.72 o
   0   2   2      769.60      782.78      3.54 o
   1   2   2      117.44      110.86      2.18 o
   2   2   2      323.38      315.13     10.49 o
   3   2   2      121.06      122.84      3.85 o
   4   2   2      130.79      138.64      7.47 o
   5   2   2       49.97       47.27      2.53 o
   6   2   2       44.72       41.32      1.25 o
   7   2   2       16.89       16.75      0.56 o
   8   2   2        3.85        3.64      0.38 o
  -9   3   2        7.78        9.02      0.53 o
  -8   3   2       21.64       21.65      1.39 o
  -7   3   2      104.85      103.80      3.07 o
  -6   3   2       12.68       12.13      0.85 o
  -5   3   2      156.32      150.13      8.55 o
  -4   3   2       19.97       22.09      1.13 o
  -3   3   2       41.41       33.52      1.78 o
  -2   3   2       30.74       36.14      0.82 o
  -1   3   2      270.95      281.71      8.48 o
   0   3   2       14.79       15.21      0.28 o
   1   3   2      364.54      369.51      8.71 o
   2   3   2      181.05      199.21      8.89 o
   3   3   2       78.97       73.57      4.16 o
   4   3   2       42.55       42.84      1.54 o
   5   3   2       18.69       21.39      0.66 o
   6   3   2       50.38       48.73      4.73 o
   7   3   2        0.44        0.57      0.37 o
   8   3   2        8.79        8.76      0.77 o
  -9   4   2        1.16        1.61      0.91 o
  -8   4   2        4.29        4.46      0.55 o
  -7   4   2        0.28        0.66      0.55 o
  -6   4   2       57.73       59.67      2.77 o
  -5   4   2      275.11      282.96     11.18 o
  -4   4   2      172.88      171.53      6.55 o
  -3   4   2       29.54       32.63      0.62 o
  -2   4   2      215.55      224.74      9.68 o
  -1   4   2        1.85        2.32      0.19 o
   0   4   2      182.93      184.88      1.59 o
   1   4   2       33.15       35.57      1.66 o
   2   4   2      183.02      197.16      6.07 o
   3   4   2       42.67       40.05      2.83 o
   4   4   2       41.58       42.16      3.09 o
   5   4   2        6.15        7.00      0.47 o
   6   4   2       15.93       13.84      0.87 o
   7   4   2       13.10       14.28      1.25 o
   8   4   2        2.99        3.05      0.51 o
  -8   5   2       18.76       18.16      1.16 o
  -7   5   2       11.06       11.06      1.02 o
  -6   5   2       22.87       22.62      0.96 o
  -5   5   2        1.81        1.75      0.38 o
  -4   5   2       66.54       65.09      3.46 o
  -3   5   2      120.78      123.78      2.50 o
  -2   5   2        2.31        2.80      0.24 o
  -1   5   2      245.34      255.86      4.18 o
   0   5   2        4.98        5.36      0.46 o
   1   5   2      113.15      112.97      1.30 o
   2   5   2       30.33       32.28      2.91 o
   3   5   2       41.73       42.95      1.77 o
   4   5   2       39.75       39.65      2.53 o
   5   5   2       56.52       54.93      2.34 o
   6   5   2       29.72       29.55      2.28 o
   7   5   2        5.13        4.29      0.45 o
  -7   6   2        8.26        7.87      0.52 o
  -6   6   2       30.61       31.07      1.50 o
  -5   6   2       40.27       43.33      1.30 o
  -4   6   2       83.92       84.04      1.87 o
  -3   6   2        2.04        2.05      0.57 o
  -2   6   2        9.39        9.03      0.39 o
  -1   6   2        0.27       -0.31      0.31 o
   0   6   2       32.26       32.19      0.58 o
   1   6   2       46.49       45.63      0.69 o
   2   6   2       45.98       44.34      1.28 o
   3   6   2       23.72       22.87      0.61 o
   4   6   2       27.15       25.57      1.22 o
   5   6   2       12.95       14.27      2.01 o
   6   6   2        1.68        1.96      0.47 o
   7   6   2        2.78        2.91      0.44 o
  -6   7   2       16.29       15.53      0.61 o
  -5   7   2       17.38       17.18      1.18 o
  -4   7   2       55.26       54.99      1.86 o
  -3   7   2       51.33       53.89      1.18 o
  -2   7   2        2.30        2.37      0.31 o
  -1   7   2       57.68       59.72      0.87 o
   0   7   2        4.31        4.12      0.35 o
   1   7   2       48.20       49.79      0.82 o
   2   7   2        2.75        2.83      0.53 o
   3   7   2       15.82       16.56      1.14 o
   4   7   2        4.14        4.03      0.41 o
   5   7   2       12.66       11.91      0.72 o
   6   7   2        4.43        4.31      0.66 o
  -5   8   2       16.96       15.34      0.67 o
  -4   8   2        1.41        1.89      0.36 o
  -3   8   2       15.63       15.16      0.58 o
  -2   8   2       36.08       34.07      1.49 o
  -1   8   2        1.39        1.39      0.34 o
   0   8   2       26.54       25.94      0.68 o
   1   8   2        0.81        0.46      0.48 o
   2   8   2        8.70        8.77      0.69 o
   3   8   2        1.76        1.20      0.38 o
   4   8   2       20.45       21.56      2.00 o
  -3   9   2       10.56       10.11      0.60 o
  -2   9   2        0.13        0.11      0.47 o
  -1   9   2        4.88        4.85      0.82 o
   0   9   2        0.88       -0.07      0.56 o
   1   9   2        5.83        7.00      0.47 o
   2   9   2        8.13        8.47      0.52 o
   3   9   2        5.67        5.91      0.53 o
  -9   0   3       28.65       28.06      1.02 o
  -8   0   3       11.85       12.07      0.50 o
  -7   0   3       59.42       58.52      0.83 o
  -6   0   3        5.35        5.22      0.31 o
  -5   0   3        3.64        3.65      0.25 o
  -4   0   3      704.18      738.63     12.11 o
  -3   0   3      325.81      344.11      8.74 o
  -2   0   3      583.95      622.48      5.06 o
  -1   0   3       22.58       19.16      0.26 o
   0   0   3     1975.98     1918.44      4.22 o
   1   0   3       28.40       29.70      0.35 o
   2   0   3       35.93       37.88      0.45 o
   3   0   3       47.35       45.45      0.96 o
   4   0   3      128.91      132.39      1.00 o
   5   0   3       47.21       43.97      0.68 o
   6   0   3       59.11       54.13      1.08 o
   7   0   3       50.74       46.85      0.89 o
   8   0   3        3.57        3.20      0.40 o
  -9   1   3        3.22        3.77      0.79 o
  -8   1   3        2.46        1.94      0.48 o
  -7   1   3       47.28       46.03      0.78 o
  -6   1   3       13.03       13.63      0.40 o
  -5   1   3      183.00      182.04      6.77 o
  -4   1   3       45.15       44.93      1.75 o
  -3   1   3      428.35      468.27     20.17 o
  -2   1   3      166.39      183.42      7.58 o
  -1   1   3      399.93      390.24      6.29 o
   0   1   3      321.35      308.44      1.42 o
   1   1   3      424.05      416.01      1.77 o
   2   1   3      214.81      212.53      4.07 o
   3   1   3      197.35      181.78      1.52 o
   4   1   3       49.24       48.39      0.63 o
   5   1   3       16.31       16.85      0.46 o
   6   1   3       27.18       25.82      1.35 o
   7   1   3       13.63       12.60      1.07 o
   8   1   3        3.91        4.52      0.79 o
  -9   2   3        2.98        2.90      0.40 o
  -8   2   3       18.70       18.28      0.83 o
  -7   2   3       11.94       11.13      0.44 o
  -6   2   3       83.53       83.38      2.03 o
  -5   2   3       81.15       84.38      3.96 o
  -4   2   3      152.75      166.07      7.77 o
  -3   2   3       32.39       34.79      1.48 o
  -2   2   3      294.48      272.48     10.48 o
  -1   2   3       25.54       29.99      0.54 o
   0   2   3      107.74      113.34      1.74 o
   1   2   3      112.36      121.34      1.68 o
   2   2   3      152.60      143.57      2.21 o
   3   2   3       55.29       50.64      0.59 o
   4   2   3       26.56       26.17      0.90 o
   5   2   3       50.91       52.14      0.76 o
   6   2   3       15.74       14.17      0.51 o
   7   2   3       10.91       11.53      1.16 o
   8   2   3        0.20       -0.21      0.49 o
  -9   3   3        8.84        8.78      0.56 o
  -8   3   3       23.97       24.75      1.43 o
  -7   3   3       17.99       17.13      0.55 o
  -6   3   3       25.69       24.52      0.91 o
  -5   3   3      116.54      117.32      7.39 o
  -4   3   3      105.35      109.84      6.54 o
  -3   3   3      544.24      575.85     19.41 o
  -2   3   3       93.89      104.64      2.89 o
  -1   3   3      530.67      549.58     11.39 o
   0   3   3        7.78        8.11      0.51 o
   1   3   3      152.81      161.24      1.32 o
   2   3   3       17.69       17.70      0.42 o
   3   3   3      112.79      114.17      3.23 o
   4   3   3       49.66       48.85      1.23 o
   5   3   3       55.87       52.27      1.67 o
   6   3   3       38.34       37.93      2.03 o
   7   3   3       17.53       17.61      1.51 o
   8   3   3       23.37       23.94      0.78 o
  -9   4   3        6.91        7.08      0.52 o
  -8   4   3        6.99        7.58      0.77 o
  -7   4   3        7.11        7.32      0.42 o
  -6   4   3       36.39       36.56      1.57 o
  -5   4   3        4.87        6.72      0.59 o
  -4   4   3       44.43       44.13      2.24 o
  -3   4   3      118.64      124.34      6.14 o
  -2   4   3      226.54      230.28      9.20 o
  -1   4   3       71.18       70.23      3.64 o
   0   4   3      213.44      222.72      5.39 o
   1   4   3       30.22       29.51      0.49 o
   2   4   3      139.68      143.61      1.46 o
   3   4   3       54.93       57.23      3.83 o
   4   4   3       37.29       37.65      1.14 o
   5   4   3       25.44       23.70      1.33 o
   6   4   3        5.81        5.28      1.08 o
   7   4   3        5.21        5.05      0.46 o
  -8   5   3        5.25        5.51      0.48 o
  -7   5   3       13.88       13.96      0.55 o
  -6   5   3        8.75        8.69      0.85 o
  -5   5   3       41.50       42.94      2.17 o
  -4   5   3       19.70       22.04      3.33 o
  -3   5   3       59.79       57.73      3.25 o
  -2   5   3       26.76       27.05      0.96 o
  -1   5   3       35.77       36.79      1.07 o
   0   5   3        1.06        0.92      0.36 o
   1   5   3       46.10       41.79      0.63 o
   2   5   3       17.82       16.94      0.45 o
   3   5   3       11.51       13.23      0.51 o
   4   5   3       21.37       20.86      0.56 o
   5   5   3        8.27        7.78      0.43 o
   6   5   3        6.44        6.28      0.45 o
   7   5   3        2.56        3.25      0.46 o
  -7   6   3        5.14        4.87      0.68 o
  -6   6   3       32.00       34.70      2.77 o
  -5   6   3       37.07       38.24      3.44 o
  -4   6   3       63.90       64.59      5.38 o
  -3   6   3        3.59        3.28      0.31 o
  -2   6   3      144.33      145.00      5.79 o
  -1   6   3        3.86        4.50      0.75 o
   0   6   3       29.27       30.50      1.29 o
   1   6   3       32.83       35.04      0.64 o
   2   6   3       51.22       49.13      0.79 o
   3   6   3        8.93        9.31      0.53 o
   4   6   3       28.45       26.99      1.17 o
   5   6   3       14.25       13.51      0.78 o
   6   6   3        9.63        8.59      0.53 o
  -6   7   3        0.88        0.12      0.39 o
  -5   7   3        2.72        2.80      0.65 o
  -4   7   3        3.96        4.38      0.39 o
  -3   7   3       18.45       18.23      0.56 o
  -2   7   3        1.39        0.85      0.60 o
  -1   7   3      113.24      114.20      2.11 o
   0   7   3        0.86        0.34      0.42 o
   1   7   3       41.82       43.30      0.79 o
   2   7   3        7.24        8.01      0.43 o
   3   7   3        8.34        9.00      0.46 o
   4   7   3       17.38       16.22      1.19 o
   5   7   3        4.43        4.90      0.44 o
  -5   8   3        2.70        2.16      0.44 o
  -4   8   3       29.40       29.75      0.81 o
  -3   8   3        2.52        2.81      0.38 o
  -2   8   3        1.24        1.53      0.36 o
  -1   8   3        0.32        0.32      0.44 o
   0   8   3       12.02       11.44      0.54 o
   1   8   3        2.17        2.00      0.38 o
   2   8   3        5.08        5.82      0.72 o
   3   8   3        6.85        7.19      0.50 o
   4   8   3        2.51        2.56      0.51 o
  -3   9   3       11.04       11.11      0.60 o
  -2   9   3        1.49        0.75      0.41 o
  -1   9   3       13.03       12.10      1.00 o
   0   9   3        7.93        7.05      0.52 o
   1   9   3        7.53        8.05      0.53 o
   2   9   3        2.05        1.97      0.81 o
  -9   0   4       14.83       15.40      0.62 o
  -8   0   4       15.41       15.91      0.54 o
  -7   0   4       42.82       43.19      1.51 o
  -6   0   4        4.29        4.34      0.71 o
  -5   0   4        0.01       -0.28      0.29 o
  -4   0   4      201.87      201.88      1.37 o
  -3   0   4       11.94       10.17      0.28 o
  -2   0   4      396.88      362.07      8.05 o
  -1   0   4       87.22       73.02      0.78 o
   0   0   4       42.25       60.71      0.78 o
   1   0   4        4.08        4.18      0.30 o
   2   0   4       27.79       25.60      0.46 o
   3   0   4       72.04       66.21      0.70 o
   4   0   4       27.86       29.23      0.54 o
   5   0   4       27.53       26.67      0.83 o
   6   0   4       11.21       10.24      0.47 o
   7   0   4        1.80        1.91      0.63 o
   8   0   4        1.47        1.90      0.93 o
  -9   1   4       18.99       23.75      0.97 o
  -8   1   4        2.39        3.14      0.34 o
  -7   1   4       61.62       62.84      0.88 o
  -6   1   4        7.10        8.07      0.36 o
  -5   1   4      129.64      129.39      1.92 o
  -4   1   4       70.54       74.01      2.62 o
  -3   1   4      362.57      384.35      9.28 o
  -2   1   4       23.00       21.85      0.51 o
  -1   1   4      237.67      249.38      3.86 o
   0   1   4       68.57       61.85      0.54 o
   1   1   4      770.02      773.03     12.53 o
   2   1   4      149.30      149.56      1.04 o
   3   1   4      103.67       99.31      0.86 o
   4   1   4       52.98       50.62      2.65 o
   5   1   4        9.76       11.15      2.24 o
   6   1   4       30.35       31.17      0.72 o
   7   1   4        1.25        1.04      0.35 o
   8   1   4       10.48        9.97      0.57 o
  -9   2   4       13.02       13.36      1.59 o
  -8   2   4       16.35       16.65      0.58 o
  -7   2   4        3.49        3.59      0.35 o
  -6   2   4       78.10       75.39      1.69 o
  -5   2   4       21.27       23.53      1.00 o
  -4   2   4      113.08      117.78      6.27 o
  -3   2   4       24.25       25.70      0.53 o
  -2   2   4      521.75      539.92      6.96 o
  -1   2   4      180.09      182.01      5.10 o
   0   2   4      846.70      866.40      4.24 o
   1   2   4       18.65       16.44      0.61 o
   2   2   4       94.74       96.01      0.80 o
   3   2   4       43.62       45.63      0.62 o
   4   2   4       14.78       13.42      0.95 o
   5   2   4       48.94       46.52      0.76 o
   6   2   4        1.80        2.73      0.31 o
   7   2   4       21.41       20.60      0.68 o
   8   2   4        4.21        4.66      0.50 o
  -9   3   4        0.05       -0.45      0.51 o
  -8   3   4       13.71       14.59      1.39 o
  -7   3   4       13.19       12.36      0.84 o
  -6   3   4       15.85       16.36      1.19 o
  -5   3   4       89.77       85.52      4.64 o
  -4   3   4        1.31        1.11      0.21 o
  -3   3   4      125.63      122.38      4.21 o
  -2   3   4       13.40       13.01      0.81 o
  -1   3   4       61.09       52.87      0.58 o
   0   3   4      166.29      170.36      3.75 o
   1   3   4       20.42       20.13      0.40 o
   2   3   4       46.13       47.39      0.62 o
   3   3   4       58.33       58.61      0.73 o
   4   3   4       20.20       20.56      0.52 o
   5   3   4       14.90       16.14      0.49 o
   6   3   4        6.10        6.46      0.43 o
   7   3   4        2.01        2.18      0.38 o
  -8   4   4       17.39       18.92      1.07 o
  -7   4   4        9.88       10.61      0.73 o
  -6   4   4       38.88       42.31      1.15 o
  -5   4   4        4.24        4.59      0.87 o
  -4   4   4       62.16       63.98      4.67 o
  -3   4   4        6.81        6.03      0.31 o
  -2   4   4       35.28       35.33      0.90 o
  -1   4   4        5.89        7.44      0.29 o
   0   4   4      183.07      181.31      2.94 o
   1   4   4      154.88      153.86      1.10 o
   2   4   4       70.89       68.74      0.81 o
   3   4   4       43.79       41.85      1.76 o
   4   4   4       18.33       18.87      1.09 o
   5   4   4       20.56       21.05      0.61 o
   6   4   4        2.11        2.00      0.88 o
   7   4   4       11.17       11.97      0.61 o
  -8   5   4        8.47        9.61      1.35 o
  -7   5   4       13.74       15.22      0.76 o
  -6   5   4        5.78        5.88      0.40 o
  -5   5   4       32.49       31.17      0.65 o
  -4   5   4        7.29        6.80      0.37 o
  -3   5   4      116.15      122.11      5.95 o
  -2   5   4        8.48       10.05      0.77 o
  -1   5   4      274.23      279.08      2.89 o
   0   5   4       13.07       12.96      0.40 o
   1   5   4       32.33       32.96      1.16 o
   2   5   4       61.37       63.04      2.01 o
   3   5   4        6.60        6.32      0.38 o
   4   5   4       30.36       29.46      1.70 o
   5   5   4        4.54        4.69      0.42 o
   6   5   4       14.70       13.79      0.70 o
  -7   6   4        1.31        1.15      0.73 o
  -6   6   4       24.34       26.20      0.98 o
  -5   6   4        6.64        5.57      1.17 o
  -4   6   4       34.04       34.13      0.70 o
  -3   6   4        1.02        0.94      0.28 o
  -2   6   4       19.08       20.48      1.14 o
  -1   6   4       35.98       35.90      0.66 o
   0   6   4       19.55       20.03      0.53 o
   1   6   4        8.63        8.22      0.39 o
   2   6   4       32.35       33.97      0.70 o
   3   6   4        4.19        4.30      0.40 o
   4   6   4       11.73       11.33      0.78 o
   5   6   4        2.66        3.43      0.38 o
   6   6   4        1.27        1.38      0.40 o
  -6   7   4        0.60        0.24      0.52 o
  -5   7   4        9.16        9.80      1.03 o
  -4   7   4        4.04        3.98      0.40 o
  -3   7   4       17.67       17.23      1.77 o
  -2   7   4        0.69        0.02      0.43 o
  -1   7   4       26.93       24.83      0.63 o
   0   7   4        5.64        5.55      0.52 o
   1   7   4       34.15       34.31      0.73 o
   2   7   4       30.94       28.86      1.19 o
   3   7   4        9.35        8.84      0.55 o
   4   7   4        8.83        9.03      0.55 o
   5   7   4        1.35        1.36      0.38 o
  -5   8   4        0.26       -0.29      0.54 o
  -4   8   4       16.54       16.64      1.90 o
  -3   8   4        4.45        4.07      0.42 o
  -2   8   4       44.09       43.08      0.88 o
  -1   8   4        6.80        6.38      0.50 o
   0   8   4        4.42        4.01      0.42 o
   1   8   4       19.22       18.27      0.64 o
   2   8   4        2.99        3.25      0.40 o
   3   8   4        8.98        8.83      0.53 o
  -2   9   4        5.27        4.80      0.47 o
  -1   9   4        5.83        6.37      0.50 o
   0   9   4        0.68        1.32      0.38 o
   1   9   4       15.84       15.02      1.56 o
  -9   0   5        2.95        2.86      0.53 o
  -8   0   5        7.76        8.59      0.95 o
  -7   0   5       11.90       12.71      0.47 o
  -6   0   5      145.14      124.74      1.61 o
  -5   0   5        0.02        0.06      0.30 o
  -4   0   5       80.04       77.80      0.76 o
  -3   0   5        1.31        0.93      0.17 o
  -2   0   5      754.99      737.45     17.05 o
  -1   0   5       42.54       47.34      0.52 o
   0   0   5      395.70      428.40      3.20 o
   1   0   5      187.60      189.24      1.32 o
   2   0   5        2.21        2.34      0.21 o
   3   0   5        5.56        6.08      0.33 o
   4   0   5       32.77       31.59      0.61 o
   5   0   5       17.82       17.96      0.54 o
   6   0   5        2.03        1.88      0.35 o
   7   0   5        6.41        5.40      0.61 o
  -9   1   5        8.80        9.27      0.51 o
  -8   1   5        3.55        3.68      0.39 o
  -7   1   5       44.85       44.27      1.50 o
  -6   1   5        4.78        4.76      0.58 o
  -5   1   5      111.70      107.22      1.94 o
  -4   1   5       44.22       42.05      0.79 o
  -3   1   5       61.93       61.23      1.02 o
  -2   1   5       13.07       12.17      0.31 o
  -1   1   5       50.47       45.31      0.52 o
   0   1   5      154.88      160.41      1.18 o
   1   1   5      172.84      164.31      2.25 o
   2   1   5       11.32       10.78      0.39 o
   3   1   5      292.46      287.36      7.29 o
   4   1   5       52.91       53.29      1.02 o
   5   1   5       15.07       14.35      1.47 o
   6   1   5       19.70       20.25      0.63 o
   7   1   5        0.07        0.29      0.36 o
  -9   2   5       11.79       12.40      0.60 o
  -8   2   5        8.73        9.12      0.47 o
  -7   2   5       20.34       19.25      0.55 o
  -6   2   5       30.10       31.96      0.79 o
  -5   2   5        5.83        6.09      0.31 o
  -4   2   5      124.42      117.69      2.46 o
  -3   2   5       30.26       31.28      1.31 o
  -2   2   5       96.57      100.99      2.06 o
  -1   2   5       37.73       39.50      1.01 o
   0   2   5      108.14      103.30      0.81 o
   1   2   5      115.04      116.27      1.48 o
   2   2   5       75.82       71.94      1.84 o
   3   2   5      133.84      129.82      1.10 o
   4   2   5       90.69       89.43      5.39 o
   5   2   5       26.21       23.47      0.98 o
   6   2   5        2.07        2.45      0.32 o
   7   2   5        7.32        8.41      0.52 o
  -9   3   5       11.76       14.06      1.14 o
  -8   3   5        3.52        4.16      0.40 o
  -7   3   5       30.35       29.93      2.24 o
  -6   3   5        8.14        8.65      0.41 o
  -5   3   5       79.46       77.44      0.90 o
  -4   3   5        0.95        0.85      0.48 o
  -3   3   5      175.17      171.98      5.25 o
  -2   3   5        8.76        8.48      0.36 o
  -1   3   5      248.73      259.40      2.53 o
   0   3   5       66.25       68.70      0.74 o
   1   3   5       66.93       68.56      0.75 o
   2   3   5      179.65      187.14      1.41 o
   3   3   5       20.67       19.50      0.50 o
   4   3   5        9.32        9.71      1.00 o
   5   3   5        0.23        0.35      0.41 o
   6   3   5        5.22        5.44      1.11 o
   7   3   5        1.33        1.07      0.53 o
  -8   4   5       23.37       23.66      0.73 o
  -7   4   5        0.92        0.82      0.50 o
  -6   4   5       43.23       42.76      1.78 o
  -5   4   5       35.50       34.11      0.79 o
  -4   4   5       44.36       45.58      2.18 o
  -3   4   5        9.45        8.04      0.34 o
  -2   4   5       39.88       38.32      0.59 o
  -1   4   5       23.54       27.45      0.50 o
   0   4   5       51.05       53.28      1.33 o
   1   4   5        3.31        4.13      0.29 o
   2   4   5      175.46      175.00      4.30 o
   3   4   5        0.80        0.90      0.28 o
   4   4   5       25.95       23.53      1.40 o
   5   4   5       34.74       34.19      1.51 o
   6   4   5        0.86        1.51      0.38 o
  -8   5   5        7.71        6.73      0.52 o
  -7   5   5        0.77        0.50      0.41 o
  -6   5   5        2.58        2.88      0.36 o
  -5   5   5       23.05       23.01      0.93 o
  -4   5   5        4.17        4.15      0.84 o
  -3   5   5       76.41       77.59      3.40 o
  -2   5   5        0.28        0.42      0.28 o
  -1   5   5       50.70       51.43      1.40 o
   0   5   5        1.77        1.83      0.49 o
   1   5   5       32.26       31.82      0.61 o
   2   5   5      106.11      106.06      2.82 o
   3   5   5       25.82       25.98      0.63 o
   4   5   5       22.58       22.86      1.48 o
   5   5   5        7.55        6.87      0.47 o
   6   5   5        6.62        6.77      0.50 o
  -7   6   5        2.99        2.63      0.41 o
  -6   6   5       12.32       12.75      0.86 o
  -5   6   5        1.26        1.31      0.47 o
  -4   6   5       33.89       31.99      1.38 o
  -3   6   5        1.19        0.98      0.30 o
  -2   6   5       39.65       38.57      0.72 o
  -1   6   5       19.34       19.35      0.54 o
   0   6   5       27.51       27.73      0.64 o
   1   6   5       88.90       88.88      1.48 o
   2   6   5        1.08        0.41      0.41 o
   3   6   5       22.18       21.89      1.85 o
   4   6   5        2.40        2.37      0.39 o
   5   6   5        1.21        0.03      0.57 o
  -6   7   5        1.48        1.15      0.97 o
  -5   7   5        8.11        8.05      0.52 o
  -4   7   5        3.28        3.17      0.44 o
  -3   7   5       13.09       13.05      0.54 o
  -2   7   5        5.36        5.15      0.41 o
  -1   7   5       22.14       22.71      0.63 o
   0   7   5        1.76        2.30      0.33 o
   1   7   5       39.34       37.84      0.81 o
   2   7   5       10.99       10.95      1.00 o
   3   7   5       12.07       11.64      1.04 o
   4   7   5       11.96       12.58      0.61 o
  -4   8   5        6.91        7.42      0.96 o
  -3   8   5        0.33       -0.10      0.44 o
  -2   8   5       13.35       13.59      0.61 o
  -1   8   5        0.04        0.37      0.47 o
   0   8   5       13.62       12.48      0.60 o
   1   8   5       21.85       21.30      0.96 o
   2   8   5       10.11        9.99      0.57 o
  -9   0   6        7.63        7.77      0.77 o
  -8   0   6        0.54        0.95      0.45 o
  -7   0   6        1.70        0.77      0.47 o
  -6   0   6        1.39       -0.50      0.55 o
  -5   0   6        5.68        4.93      0.42 o
  -4   0   6      287.38      275.72      2.65 o
  -3   0   6       39.41       38.24      0.81 o
  -2   0   6      352.91      329.75      3.06 o
  -1   0   6        1.28        0.74      0.27 o
   0   0   6      108.82      102.39      1.23 o
   1   0   6       46.46       40.22      0.83 o
   2   0   6       53.13       52.68      1.01 o
   3   0   6      237.53      235.87      2.46 o
   4   0   6       66.79       68.32      1.35 o
   5   0   6       21.34       19.01      0.86 o
   6   0   6        2.64        3.13      0.62 o
   7   0   6        2.07        2.43      0.61 o
  -9   1   6        9.20       10.60      0.80 o
  -8   1   6        2.25        1.72      0.52 o
  -7   1   6       59.86       58.15      1.30 o
  -6   1   6       13.16       12.87      0.65 o
  -5   1   6      125.43      127.41      1.60 o
  -4   1   6        7.35        7.20      0.48 o
  -3   1   6      112.11      100.45      1.29 o
  -2   1   6       11.19       11.43      0.47 o
  -1   1   6       48.53       46.11      0.85 o
   0   1   6       55.09       52.32      0.92 o
   1   1   6       45.38       45.05      0.89 o
   2   1   6       45.98       44.26      0.94 o
   3   1   6       46.82       42.87      1.03 o
   4   1   6       20.20       19.98      0.82 o
   5   1   6        5.96        7.16      0.62 o
   6   1   6        9.71       11.22      0.77 o
   7   1   6        1.93        0.84      0.95 o
  -9   2   6        2.58        3.36      0.63 o
  -8   2   6       25.25       27.25      1.04 o
  -7   2   6        1.41        0.37      0.70 o
  -6   2   6       79.63       69.55      1.34 o
  -5   2   6       50.51       45.53      1.04 o
  -4   2   6       57.89       57.40      1.06 o
  -3   2   6        0.56       -0.20      0.49 o
  -2   2   6       35.65       33.53      0.78 o
  -1   2   6       25.99       23.56      0.65 o
   0   2   6       73.38       77.74      1.14 o
   1   2   6       15.97       18.48      0.64 o
   2   2   6       59.57       60.69      1.11 o
   3   2   6        9.59       11.18      0.61 o
   4   2   6        8.48        7.64      0.65 o
   5   2   6       30.25       32.44      1.07 o
   6   2   6        5.18        5.56      0.65 o
  -8   3   6        3.49        4.07      0.62 o
  -7   3   6        2.04        2.79      0.51 o
  -6   3   6        2.19        2.15      0.44 o
  -5   3   6       33.88       33.99      0.96 o
  -4   3   6       84.85       81.19      1.33 o
  -3   3   6      240.64      237.19      2.33 o
  -2   3   6       19.19       17.13      0.65 o
  -1   3   6       84.39       83.87      1.24 o
   0   3   6       20.80       22.03      0.68 o
   1   3   6       65.61       65.01      1.17 o
   2   3   6       71.71       75.33      1.29 o
   3   3   6       72.62       73.43      1.40 o
   4   3   6       67.12       69.80      1.43 o
   5   3   6        8.73        9.61      0.72 o
   6   3   6        6.72        6.04      0.71 o
  -8   4   6       13.63       13.38      0.90 o
  -7   4   6        6.48        4.77      0.61 o
  -6   4   6       53.79       53.35      1.28 o
  -5   4   6       22.61       19.24      0.81 o
  -4   4   6       14.06       14.73      0.71 o
  -3   4   6        8.32        8.34      0.54 o
  -2   4   6       63.73       60.60      1.13 o
  -1   4   6       24.67       22.78      0.75 o
   0   4   6       21.37       21.18      0.73 o
   1   4   6       26.32       24.94      0.80 o
   2   4   6        4.98        5.13      0.51 o
   3   4   6       34.25       34.46      1.03 o
   4   4   6       18.02       19.23      0.90 o
   5   4   6        1.49        1.82      0.56 o
   6   4   6        2.40        3.15      0.61 o
  -7   5   6       16.92       16.96      0.88 o
  -6   5   6        1.08       -0.20      0.70 o
  -5   5   6       13.73       13.07      0.76 o
  -4   5   6       46.10       45.84      1.15 o
  -3   5   6       33.06       31.08      0.95 o
  -2   5   6        5.74        5.42      0.49 o
  -1   5   6       30.59       28.79      0.89 o
   0   5   6        6.69        7.42      0.56 o
   1   5   6       25.26       24.87      0.90 o
   2   5   6        8.21        9.91      0.65 o
   3   5   6        4.28        3.89      0.60 o
   4   5   6       20.87       22.39      0.98 o
   5   5   6        2.31        3.14      0.63 o
  -7   6   6        1.90        2.19      0.64 o
  -6   6   6       13.05       11.47      0.84 o
  -5   6   6       30.74       28.35      1.09 o
  -4   6   6       29.38       30.38      1.03 o
  -3   6   6        1.06        0.76      0.45 o
  -2   6   6       22.69       22.16      0.88 o
  -1   6   6       11.59       11.29      0.70 o
   0   6   6       30.19       29.73      1.00 o
   1   6   6       11.72       12.58      0.72 o
   2   6   6       46.12       45.73      1.27 o
   3   6   6        7.12        6.86      0.69 o
   4   6   6        4.44        5.31      0.67 o
  -5   7   6       13.66       13.30      0.91 o
  -4   7   6       18.41       18.74      0.95 o
  -3   7   6        7.69        8.59      0.71 o
  -2   7   6        0.91        1.29      0.48 o
  -1   7   6       13.67       15.06      0.81 o
   0   7   6        4.60        4.66      0.57 o
   1   7   6        2.23        2.34      0.57 o
   2   7   6       13.85       14.44      0.86 o
   3   7   6        1.03        0.69      0.80 o
  -3   8   6        1.96        2.55      0.60 o
  -2   8   6        6.46        5.84      0.71 o
  -1   8   6        0.75        0.56      0.75 o
   0   8   6        3.95        4.44      0.65 o
   1   8   6        5.16        4.12      0.70 o
  -9   0   7        1.94        2.81      0.62 o
  -8   0   7       17.78       16.03      0.90 o
  -7   0   7        1.64        0.66      0.76 o
  -6   0   7       24.38       21.42      0.82 o
  -5   0   7       15.80       16.14      0.71 o
  -4   0   7        0.22        0.10      0.58 o
  -3   0   7       66.65       62.35      1.14 o
  -2   0   7        1.77        2.56      0.37 o
  -1   0   7        1.25        0.94      0.34 o
   0   0   7       69.25       65.73      1.12 o
   1   0   7       12.03       13.33      0.61 o
   2   0   7       15.41       15.59      0.68 o
   3   0   7        6.44        6.04      0.57 o
   4   0   7        0.54        0.80      0.44 o
   5   0   7       23.33       25.06      1.00 o
   6   0   7        2.41        2.01      0.60 o
  -9   1   7        7.62        9.52      0.82 o
  -8   1   7        5.24        5.29      0.61 o
  -7   1   7       26.47       26.89      0.99 o
  -6   1   7        6.72        6.07      0.58 o
  -5   1   7       51.54       51.85      1.13 o
  -4   1   7       16.80       16.91      0.70 o
  -3   1   7      361.13      352.56      3.18 o
  -2   1   7      122.85      115.08      1.47 o
  -1   1   7       24.91       24.50      0.72 o
   0   1   7       36.98       37.06      0.90 o
   1   1   7       24.69       24.06      0.75 o
   2   1   7       20.73       21.31      0.78 o
   3   1   7        9.75        9.91      0.62 o
   4   1   7       17.52       18.14      0.84 o
   5   1   7        0.71        0.26      0.79 o
   6   1   7        6.90        6.92      0.78 o
  -8   2   7        8.24        8.50      0.77 o
  -7   2   7        4.73        4.53      0.59 o
  -6   2   7       21.78       21.86      0.85 o
  -5   2   7        2.98        2.36      0.42 o
  -4   2   7      162.48      162.08      1.88 o
  -3   2   7       90.57       90.04      1.37 o
  -2   2   7      207.36      201.84      1.99 o
  -1   2   7       11.80       11.33      0.57 o
   0   2   7       24.84       25.73      0.78 o
   1   2   7       27.62       26.61      0.81 o
   2   2   7        9.41        9.42      0.59 o
   3   2   7       41.19       42.08      1.14 o
   4   2   7       13.96       13.69      0.76 o
   5   2   7        1.56        2.31      0.56 o
   6   2   7        0.58       -0.42      0.82 o
  -8   3   7        0.11        0.26      0.49 o
  -7   3   7       18.39       20.05      0.89 o
  -6   3   7        3.00        3.14      0.52 o
  -5   3   7       12.85       11.94      0.68 o
  -4   3   7       33.56       31.16      0.97 o
  -3   3   7        4.73        5.46      0.49 o
  -2   3   7       37.35       35.76      0.95 o
  -1   3   7       42.08       38.24      0.96 o
   0   3   7       11.23       12.55      0.63 o
   1   3   7       22.63       22.47      0.81 o
   2   3   7       14.86       16.24      0.75 o
   3   3   7        1.79        2.15      0.49 o
   4   3   7        6.14        6.79      0.67 o
   5   3   7        3.75        4.57      0.66 o
  -8   4   7        5.97        6.12      0.71 o
  -7   4   7        7.49        6.25      0.75 o
  -6   4   7       22.31       22.98      0.94 o
  -5   4   7       16.75       15.65      0.79 o
  -4   4   7      108.02      108.94      1.70 o
  -3   4   7       10.46       10.33      0.64 o
  -2   4   7       15.06       15.29      0.72 o
  -1   4   7       73.01       73.71      1.36 o
   0   4   7       19.18       19.90      0.74 o
   1   4   7       11.28       11.68      0.66 o
   2   4   7        8.49        7.46      0.64 o
   3   4   7        2.94        3.20      0.56 o
   4   4   7        2.81        3.29      0.62 o
   5   4   7       11.99       13.81      0.91 o
  -7   5   7        2.78        3.78      0.62 o
  -6   5   7        2.51        2.81      0.53 o
  -5   5   7       41.08       43.02      1.24 o
  -4   5   7       29.67       31.24      1.06 o
  -3   5   7       49.98       54.52      1.29 o
  -2   5   7       42.48       43.41      1.14 o
  -1   5   7       47.52       48.64      1.22 o
   0   5   7       12.23       13.33      0.74 o
   1   5   7        5.68        5.14      0.58 o
   2   5   7       17.77       18.63      0.89 o
   3   5   7        4.98        4.30      0.63 o
   4   5   7        5.35        5.70      0.76 o
  -6   6   7        4.37        4.00      0.66 o
  -5   6   7       10.61        9.97      0.77 o
  -4   6   7        3.85        3.58      0.57 o
  -3   6   7        0.37       -0.30      0.69 o
  -2   6   7       11.35       10.80      0.77 o
  -1   6   7        1.64        0.70      0.52 o
   0   6   7       11.45       10.62      0.73 o
   1   6   7        6.06        6.89      0.67 o
   2   6   7        3.54        3.44      0.64 o
   3   6   7        5.38        5.09      0.71 o
  -4   7   7        2.56        2.82      0.63 o
  -3   7   7       20.81       22.25      1.00 o
  -2   7   7       19.98       21.51      1.04 o
  -1   7   7        3.53        3.36      0.62 o
   0   7   7        6.17        6.76      0.72 o
   1   7   7        2.51        2.86      0.61 o
   2   7   7        1.48        1.83      0.61 o
  -8   0   8       12.90       14.48      0.88 o
  -7   0   8        0.23       -0.20      0.68 o
  -6   0   8       27.70       25.92      0.94 o
  -5   0   8       12.76       12.23      0.71 o
  -4   0   8       68.22       67.94      1.33 o
  -3   0   8       66.98       70.75      1.30 o
  -2   0   8       77.10       79.07      1.34 o
  -1   0   8        0.10       -0.39      0.51 o
   0   0   8        0.36       -0.05      0.37 o
   1   0   8        3.25        4.64      0.51 o
   2   0   8        7.96        8.30      0.60 o
   3   0   8        8.23        7.55      0.64 o
   4   0   8        2.27        2.02      0.53 o
   5   0   8        3.62        4.55      0.65 o
  -8   1   8        2.63        3.14      0.59 o
  -7   1   8       16.37       17.55      0.88 o
  -6   1   8        1.13       -0.73      0.73 o
  -5   1   8       17.51       16.32      0.77 o
  -4   1   8       10.60       10.19      0.62 o
  -3   1   8       25.70       24.42      0.83 o
  -2   1   8       15.68       13.94      0.65 o
  -1   1   8       66.11       61.59      1.19 o
   0   1   8       58.50       54.96      1.17 o
   1   1   8       10.94        9.03      0.60 o
   2   1   8       17.28       17.84      0.78 o
   3   1   8        1.37        1.77      0.45 o
   4   1   8        6.31        7.04      0.67 o
   5   1   8        0.15        0.40      0.71 o
  -8   2   8        2.66        2.61      0.61 o
  -7   2   8        0.38        1.29      0.47 o
  -6   2   8       17.37       17.11      0.85 o
  -5   2   8        0.56        1.26      0.37 o
  -4   2   8       21.66       20.18      0.80 o
  -3   2   8       14.38       14.19      0.71 o
  -2   2   8        2.35        2.53      0.42 o
  -1   2   8       33.81       31.76      0.92 o
   0   2   8       35.98       33.41      0.97 o
   1   2   8       24.80       22.39      0.82 o
   2   2   8        3.54        2.10      0.51 o
   3   2   8       14.11       15.97      0.82 o
   4   2   8        0.35        0.37      0.73 o
   5   2   8        6.62        7.36      0.77 o
  -8   3   8        3.63        3.57      0.73 o
  -7   3   8       11.85       11.06      0.81 o
  -6   3   8        1.30        0.45      0.72 o
  -5   3   8       32.49       33.52      1.07 o
  -4   3   8       12.09       11.18      0.69 o
  -3   3   8       58.73       58.35      1.29 o
  -2   3   8       47.15       47.46      1.15 o
  -1   3   8       12.77       11.53      0.68 o
   0   3   8        0.85        1.88      0.41 o
   1   3   8        5.30        5.68      0.53 o
   2   3   8        4.60        5.90      0.57 o
   3   3   8        2.14        1.47      0.54 o
   4   3   8        5.85        6.61      0.73 o
   5   3   8        0.82        0.24      0.82 o
  -7   4   8        1.61        0.70      0.60 o
  -6   4   8        4.20        4.14      0.60 o
  -5   4   8        3.86        3.80      0.57 o
  -4   4   8        9.46        7.63      0.69 o
  -3   4   8       11.61       12.90      0.72 o
  -2   4   8       71.55       74.64      1.47 o
  -1   4   8        0.07        0.11      0.46 o
   0   4   8       20.12       19.04      0.84 o
   1   4   8       20.04       19.38      0.92 o
   2   4   8        4.22        4.66      0.59 o
   3   4   8        4.46        4.98      0.63 o
   4   4   8        0.53        1.37      0.48 o
  -6   5   8        0.23        0.35      0.75 o
  -5   5   8        9.51        8.39      0.73 o
  -4   5   8        0.32        1.22      0.47 o
  -3   5   8        7.92        7.29      0.68 o
  -2   5   8       12.62       13.48      0.80 o
  -1   5   8       10.00        9.49      0.71 o
   0   5   8        6.03        6.53      0.65 o
   1   5   8        7.11        7.28      0.70 o
   2   5   8       12.47       14.31      0.84 o
   3   5   8        2.10        1.58      0.62 o
  -5   6   8        0.07        1.45      0.51 o
  -4   6   8       13.25       13.75      0.88 o
  -3   6   8        4.98        5.33      0.67 o
  -2   6   8        5.30        3.47      0.67 o
  -1   6   8       21.46       23.27      1.04 o
   0   6   8        3.23        4.26      0.60 o
   1   6   8        1.06        0.39      0.83 o
   2   6   8        0.60       -0.75      0.75 o
  -3   7   8        8.31        8.18      0.80 o
  -2   7   8        1.24       -0.30      0.93 o
  -1   7   8       21.72       22.93      1.12 o
   0   7   8        3.62        3.96      0.64 o
  -7   0   9        1.32        0.55      0.88 o
  -6   0   9       31.36       33.56      1.16 o
  -5   0   9        1.20        1.91      0.48 o
  -4   0   9       25.39       25.29      0.93 o
  -3   0   9        7.64        8.01      0.58 o
  -2   0   9        2.18        2.13      0.43 o
  -1   0   9       18.76       17.84      0.79 o
   0   0   9       16.02       16.35      0.78 o
   1   0   9       16.80       14.76      0.76 o
   2   0   9        1.78        2.06      0.50 o
   3   0   9       10.36       11.39      0.77 o
   4   0   9        5.66        4.26      0.70 o
  -7   1   9        7.59        8.73      0.75 o
  -6   1   9        1.46        1.86      0.53 o
  -5   1   9       11.05       11.35      0.71 o
  -4   1   9        2.39        1.37      0.49 o
  -3   1   9       14.74       14.46      0.73 o
  -2   1   9        9.86        9.40      0.62 o
  -1   1   9        8.42        8.75      0.63 o
   0   1   9       14.75       13.12      0.71 o
   1   1   9        7.57        7.01      0.59 o
   2   1   9        8.94       10.07      0.69 o
   3   1   9        0.93        1.71      0.49 o
   4   1   9        3.91        4.84      0.65 o
  -7   2   9        1.28        2.35      0.55 o
  -6   2   9        3.51        2.70      0.61 o
  -5   2   9        1.25        1.80      0.46 o
  -4   2   9       18.32       19.54      0.84 o
  -3   2   9        5.27        5.50      0.57 o
  -2   2   9       25.54       25.51      0.91 o
  -1   2   9        0.33        0.22      0.59 o
   0   2   9        2.57        2.06      0.49 o
   1   2   9        5.43        5.87      0.62 o
   2   2   9        1.23        1.92      0.51 o
   3   2   9        1.32        1.21      0.51 o
   4   2   9        2.25        4.69      0.59 o
  -7   3   9       19.51       21.45      1.04 o
  -6   3   9        2.39        2.99      0.61 o
  -5   3   9       16.80       17.77      0.90 o
  -4   3   9        2.33        1.93      0.53 o
  -3   3   9        8.80        8.61      0.64 o
  -2   3   9        4.71        4.77      0.57 o
  -1   3   9       10.61        9.33      0.69 o
   0   3   9       17.25       17.23      0.85 o
   1   3   9        6.28        5.64      0.65 o
   2   3   9        8.37        8.90      0.72 o
   3   3   9        4.90        6.03      0.69 o
  -6   4   9        5.57        5.53      0.72 o
  -5   4   9        1.59        2.26      0.53 o
  -4   4   9        2.92        2.81      0.57 o
  -3   4   9        1.46        1.12      0.50 o
  -2   4   9        4.82        4.55      0.57 o
  -1   4   9       15.93       14.84      0.83 o
   0   4   9        6.78        7.24      0.69 o
   1   4   9        5.82        5.32      0.65 o
   2   4   9        0.92        0.92      0.53 o
   3   4   9        9.91       11.88      0.89 o
  -5   5   9        3.69        3.82      0.61 o
  -4   5   9        0.50        1.51      0.46 o
  -3   5   9        8.66       10.14      0.73 o
  -2   5   9        1.30        1.01      0.52 o
  -1   5   9        6.96        6.60      0.73 o
   0   5   9        3.06        4.26      0.62 o
   1   5   9        0.03       -0.48      0.50 o
   2   5   9        0.52        0.60      0.84 o
  -3   6   9        2.67        3.03      0.63 o
  -2   6   9        6.13        4.42      0.72 o
  -1   6   9        0.93        0.53      0.81 o
   0   6   9        2.99        4.25      0.66 o
  -7   0  10        1.62        2.51      0.60 o
  -6   0  10        1.57       -0.34      0.79 o
  -5   0  10        0.01        0.50      0.44 o
  -4   0  10       12.81       12.89      0.76 o
  -3   0  10        0.02        0.07      0.45 o
  -2   0  10        2.57        3.11      0.49 o
  -1   0  10        7.92       10.13      0.70 o
   0   0  10        0.16       -0.34      0.68 o
   1   0  10        2.04        2.47      0.57 o
   2   0  10        0.27        0.44      0.50 o
   3   0  10        0.02        0.30      0.80 o
  -7   1  10       11.51       13.07      0.91 o
  -6   1  10        9.24       10.46      0.79 o
  -5   1  10        2.69        2.64      0.54 o
  -4   1  10        1.10        1.78      0.51 o
  -3   1  10       11.22       10.44      0.80 o
  -2   1  10        5.93        5.80      0.63 o
  -1   1  10        5.97        6.54      0.61 o
   0   1  10        4.80        5.39      0.62 o
   1   1  10        6.96        7.60      0.66 o
   2   1  10        5.34        5.84      0.67 o
   3   1  10        2.26        2.60      0.62 o
  -6   2  10       12.56       13.71      0.91 o
  -5   2  10        3.95        4.94      0.62 o
  -4   2  10        5.78        5.81      0.64 o
  -3   2  10        9.29       10.17      0.75 o
  -2   2  10       10.93       11.27      0.75 o
  -1   2  10        5.05        4.47      0.57 o
   0   2  10        5.49        5.23      0.59 o
   1   2  10        7.67        9.40      0.74 o
   2   2  10        2.17        1.93      0.58 o
  -6   3  10        2.13        3.58      0.66 o
  -5   3  10        8.26        7.36      0.73 o
  -4   3  10        3.73        3.73      0.62 o
  -3   3  10        2.11        2.23      0.51 o
  -2   3  10        3.26        4.17      0.59 o
  -1   3  10        1.12        1.51      0.51 o
   0   3  10        5.63        6.31      0.67 o
   1   3  10        0.07        0.17      0.66 o
   2   3  10        0.61       -0.35      0.83 o
  -5   4  10        2.26        3.42      0.64 o
  -4   4  10        4.48        3.64      0.66 o
  -3   4  10        0.32        0.45      0.66 o
  -2   4  10        1.77        2.18      0.51 o
  -1   4  10        0.95        0.78      0.78 o
   0   4  10        4.93        4.20      0.68 o
   1   4  10        2.30        1.36      0.59 o
  -3   5  10        4.21        3.81      0.69 o
  -2   5  10        1.35        0.62      0.59 o
  -1   5  10        2.44        2.06      0.59 o
  -5   0  11        1.80        2.49      0.57 o
  -4   0  11        9.41        9.03      0.73 o
  -3   0  11        8.69       10.72      0.84 o
  -2   0  11       15.00       15.01      0.92 o
  -1   0  11        3.49        3.40      0.58 o
   0   0  11        0.19        0.06      0.65 o
   1   0  11        4.15        4.01      0.70 o
  -5   1  11        3.41        4.29      0.63 o
  -4   1  11        2.67        3.07      0.60 o
  -3   1  11        4.25        5.34      0.67 o
  -2   1  11        4.11        3.76      0.68 o
  -1   1  11        3.03        2.19      0.62 o
   0   1  11        2.49        2.65      0.65 o
   1   1  11        0.67       -0.24      0.79 o
  -5   2  11        0.19        0.00      0.81 o
  -4   2  11        3.10        5.01      0.61 o
  -3   2  11        0.29        0.45      0.79 o
  -2   2  11        1.70        2.56      0.56 o
  -1   2  11        4.92        4.95      0.72 o
   0   2  11        0.87       -0.12      0.84 o
   1   2  11        1.96        1.80      0.60 o
  -4   3  11        1.97        2.94      0.62 o
  -3   3  11       11.68       13.55      0.90 o
  -2   3  11        6.82        9.13      0.76 o
  -1   3  11        2.29        2.58      0.60 o
   0   3  11        3.23        3.01      0.70 o
 
